# Supplementary material for: Long-Term Efficacy and Safety of Modified Canaloplasty Versus Trabeculectomy in Open-Angle Glaucoma
Source: Life (Basel). 2023 Feb 13;13(2):516. doi: 10.3390/life13020516 (PMC9963969; doi:10.3390/life13020516)
Supplement: Supplementary file 1 [file life-13-00516-s001.zip]

Archive with 1 entries (1 files):
- life-2111719-supplementary.pdf
